# Supplementary material for: Effect of Perioperative Lipid Status on Clinical Outcomes after Cardiac Surgery
Source: Cells. 2021 Oct 11;10(10):2717. doi: 10.3390/cells10102717 (PMC8534806; doi:10.3390/cells10102717)
Supplement: Supplementary file 1 [file cells-10-02717-s001.zip]

Archive with 1 entries (1 files):
- cells-1368789-supplementary.pdf
